# Supplementary material for: Nasopharyngeal Microbiome Diversity Changes over Time in Children with Asthma
Source: PLoS One. 2017 Jan 20;12(1):e0170543. doi: 10.1371/journal.pone.0170543 (PMC5249091; doi:10.1371/journal.pone.0170543)
Supplement: S1 Table — (XLSX) [file pone.0170543.s001.xlsx]

## Sheet: Asthmap2EnrollmentDa_DATA_2016-
Patient ID	Age	Gender	BMI	Asthma severity classification	Ethnic background
W-002-6	11	Female	16	Moderate Persistent	Not Hispanic or Latino
W-007-2	6	Male	17	Moderate Persistent	Not Hispanic or Latino
W-012-6	16	Male	21	Severe Persistent	Not Hispanic or Latino
W-014-7	10	Male	19	Moderate Persistent	Not Hispanic or Latino
W-017-9	6	Male	15	Moderate Persistent	Not Hispanic or Latino
W-028-5	13	Male	30	Severe Persistent	Not Hispanic or Latino
W-030-6	6	Male	16	Moderate Persistent	Not Hispanic or Latino
W-032-8	7	Male	20	Severe Persistent	Not Hispanic or Latino
W-034-4	13	Male	20	Moderate Persistent	Not Hispanic or Latino
W-036-7	14	Female	23	Severe Persistent	Not Hispanic or Latino
W-037-4	10	Male	22	Moderate Persistent	Not Hispanic or Latino
W-038-1	8	Female	23	Moderate Persistent	Not Hispanic or Latino
W-040-4	16	Female	38	Severe Persistent	Not Hispanic or Latino
W-041-7	14	Male	23	Severe Persistent	Not Hispanic or Latino
W-048-1	14	Male	43.7	Severe Persistent	Not Hispanic or Latino
W-049-4	18	Female	29.3	Moderate Persistent	Not Hispanic or Latino
W-050-1	9	Male	25	Moderate Persistent	Not Hispanic or Latino
W-055-4	8	Male	23.9	Moderate Persistent	Not Hispanic or Latino
W-065-1	6	Female	19.8	Moderate Persistent	Not Hispanic or Latino
W-066-7	18	Female	14.4	Moderate Persistent	Not Hispanic or Latino
W-070-6	6	Female	17.1	Moderate Persistent	Not Hispanic or Latino
W-075-9	9	Female	13.7	Moderate Persistent	Not Hispanic or Latino
W-082-4	13	Male	19.3	Moderate Persistent	Not Hispanic or Latino
W-085-2	9	Female	21.8	Mild Persistent	Hispanic or Latino
W-086-4	10	Female	17.7	Moderate Persistent	Not Hispanic or Latino
W-094-3	12	Male	17.8	Severe Persistent	Not Hispanic or Latino
W-098-2	9	Male	17.6	Moderate Persistent	Not Hispanic or Latino
W-099-3	15	Male	23.8	Mild Persistent	Not Hispanic or Latino
W-101-5	7	Male	14.5	Intermittent	Not Hispanic or Latino
W-108-1	13	Male	36.4	Moderate Persistent	Not Hispanic or Latino
W-116-9	9	Male	20	Severe Persistent	Not Hispanic or Latino
W-118-3	10	Male	22.6	Moderate Persistent	Not Hispanic or Latino
W-129-6	11	Female	15.8	Severe Persistent	Not Hispanic or Latino
W-130-6	9	Male	18.6	Intermittent	Not Hispanic or Latino
W-132-2	11	Female	18.9	Intermittent	Hispanic or Latino
W-134-6	8	Female	23.3	Moderate Persistent	Not Hispanic or Latino
W-180	16	Female	24.3	Moderate Persistent	Not Hispanic or Latino
W-183	10	Female	29.7	Moderate Persistent	Not Hispanic or Latino
W-184	7	Male	14.4	Moderate Persistent	Not Hispanic or Latino
W-185	9	Male	18.8	Moderate Persistent	Not Hispanic or Latino
