# Supplementary material for: Nasopharyngeal Microbiome Diversity Changes over Time in Children with Asthma
Source: PLoS One. 2017 Jan 20;12(1):e0170543. doi: 10.1371/journal.pone.0170543 (PMC5249091; doi:10.1371/journal.pone.0170543)
Supplement: S2 Table — (XLSX) [file pone.0170543.s002.xlsx]

## Sheet: alpha_div.txt
SampleID	Good's coverage	observed OTUs	Chao1	Shannon	PD
W1-002-6	0.999706	252	263.333	2.84217	30.8299
W1-007-2	0.999624	251	259.143	2.58931	32.0149
W1-012-6	0.997993	127	143.731	3.02618	20.3947
W1-014-7	0.994914	118	132.531	2.14871	18.4061
W1-017-9	0.998294	184	185.273	6.44985	25.301
W1-028-5	0.999244	175	180.833	2.68642	26.5634
W1-030-6	0.99947	99	109.059	2.24142	17.9869
W1-032-8	0.998687	104	110.794	1.00796	17.7921
W1-034-4	0.99916	71	76.4545	2.56685	12.9151
W1-036-7	0.998364	190	205.037	2.37744	26.0387
W1-037-4	0.997194	138	160.037	1.38025	18.8858
W1-038-1	0.999343	118	124.12	0.823061	20.5601
W1-040-4	0.99675	151	159.553	3.93082	21.148
W1-041-7	0.999575	241	251.5	2.21269	31.2912
W1-048-1	0.99774	153	161.4	4.7519	23.456
W1-049-4	0.999454	154	159.885	2.21665	21.9501
W1-050-1	0.99967	291	295.588	3.7371	34.9853
W1-055-4	0.999409	129	139.615	2.26064	20.0082
W1-065-1	0.99975	294	298.565	2.11226	34.8205
W1-066-7	0.999421	268	273.667	3.83968	33.9223
W1-070-6	0.999837	236	238.769	2.33815	28.6574
W1-075-9	0.997518	213	236.156	3.60397	28.988
W1-082-4	0.998825	220	228	5.20068	27.792
W1-085-2	0.997061	170	187.526	1.45848	23.9794
W1-086-4	0.999355	136	145.857	1.73835	20.3571
W1-094-3	0.99819	187	193.487	3.02549	26.3159
W1-098-2	0.999087	75	77.3913	1.77054	13.5282
W1-099-3	0.998895	75	81.5769	0.250385	14.447
W1-101-5	0.9992	394	403.672	3.78166	40.925
W1-108-1	0.998318	206	211.913	4.23556	30.2793
W1-116-9	0.998424	72	78.1765	1.18247	15.3566
W1-118-3	0.997929	105	117.917	1.53694	17.9957
W1-129-6	0.999275	142	155.676	0.668383	20.4503
W1-130-6	0.997385	166	173.219	2.4605	25.2932
W1-132-2	0.997292	66	72.5625	1.40553	13.2858
W1-134-6	0.999199	225	243.097	2.0877	29.272
W1-180	0.999595	110	122.65	2.14314	19.1884
W1-183	0.999904	204	204.545	3.9525	26.7456
W1-184	0.99969	132	137.526	0.593968	21.1416
W1-185	0.999426	202	211	1.45458	25.4678
W2-002-6	0.999742	247	250.545	2.62716	31.202
W2-007-2	0.99409	77	93.25	2.4933	13.8899
W2-012-6	0.997813	219	236.826	3.40958	26.9057
W2-014-7	0.998726	121	133.794	0.969665	19.877
W2-017-9	0.999514	258	264.176	5.24503	33.0689
W2-028-5	0.998745	190	194.286	3.05644	24.6248
W2-030-6	0.998496	101	108.667	2.08466	16.7546
W2-032-8	0.999421	85	93.75	0.434577	14.0778
W2-034-4	0.99752	157	181.643	2.05705	22.3288
W2-036-7	0.999324	222	232.15	4.6593	28.1325
W2-037-4	0.99911	170	177.229	3.56414	25.0003
W2-038-1	0.999817	240	241	3.9431	33.3259
W2-040-4	0.998738	156	166.833	4.31346	20.5439
W2-041-7	0.994855	139	149.973	2.78543	18.9595
W2-048-1	0.995632	136	144.625	4.01621	19.5716
W2-049-4	0.999402	249	259.568	1.90315	30.8486
W2-050-1	0.998314	88	99	1.52717	14.8557
W2-055-4	0.998651	181	194.405	4.40218	22.9364
W2-065-1	0.998707	115	125.41	0.816326	17.7559
W2-066-7	0.999235	272	286.588	2.32463	34.7764
W2-070-6	0.999733	293	297.565	2.0764	37.2921
W2-075-9	0.996775	92	104	0.805594	15.819
W2-082-4	0.999508	270	276.955	4.25326	31.4568
W2-085-2	0.996867	108	127.773	0.867853	17.7009
W2-086-4	0.998701	143	154.278	1.68912	19.9891
W2-094-3	0.997209	141	149.724	3.87875	22.6085
W2-098-2	0.998542	41	43	0.31649	9.28693
W2-099-3	0.995898	109	121.536	2.04914	19.7478
W2-101-5	0.999278	253	266.286	2.39773	31.8783
W2-108-1	0.999102	163	172.036	2.19596	22.4424
W2-116-9	0.998805	138	147.848	3.288	18.8427
W2-118-3	0.998742	42	47.0769	1.13631	9.0194
W2-129-6	0.99898	223	239.579	1.55764	27.3012
W2-130-6	0.999204	147	153.577	2.13233	21.3542
W2-132-2	0.996066	34	38.5	1.20952	6.49166
W2-134-6	0.999176	219	242.75	3.79922	30.1966
W2-180	0.999842	156	156.6	3.37041	23.7758
W2-183	0.999852	250	252.571	4.01626	33.4502
W2-184	0.999835	133	134.714	0.535023	20.2105
W2-185	0.999603	170	176.182	1.27527	22.1476
